# Supplementary material for: Extraction of Bioactive Metabolites from Achillea millefolium L. with Choline Chloride Based Natural Deep Eutectic Solvents: A Study of the Antioxidant and Antimicrobial Activity
Source: Antioxidants (Basel). 2022 Apr 6;11(4):724. doi: 10.3390/antiox11040724 (PMC9027353; doi:10.3390/antiox11040724)
Supplement: Supplementary file 1 [file antioxidants-11-00724-s001.zip]

Archive with 1 entries (1 files):
- antioxidants-1603004-supplementary-done.pdf
